# Supplementary material for: Structural basis for divergent C–H hydroxylation selectivity in two Rieske oxygenases
Source: Nat Commun. 2020 Jun 12;11:2991. doi: 10.1038/s41467-020-16729-0 (PMC7293229; doi:10.1038/s41467-020-16729-0)
Supplement: Supplementary file 3 — Source Data [file 41467_2020_16729_MOESM3_ESM.xlsx]

## Sheet: Supplementary Figure 10
Well	[STX], uM	volume STX	area prd	area stnd	ratio	quantity	velocity (uM/min)
A1	0.5	5 uLof 5 uM stock	104.49	173570	0.000602006	0.332476	0.664953
A2	0.5	5 uL of 5 uM stock	351.38	175483	0.00200236	0.37534	0.75068
A3	1	5 uL of 10 uM stock	1518.52	174951	0.00867969	0.579727	1.15945
A4	1	5 uL of 10 uM stock	2072	173574	0.0119373	0.67944	1.35888
A5	2	5 uL of 20 uM stock	4614.32	183906	0.0250906	1.08205	2.1641
A6	2	5 uL of 20 uM stock	3915.45	179254	0.021843	0.982645	1.96529
A7	3	5 uL of 30 uM stock	6738.89	172106	0.0391554	1.51256	3.02512
A8	3	5 uL of 30 uM stock	6649.87	161904	0.0410729	1.57125	3.14251
A9	5	5 uL of 50 uM stock	13503	210188	0.0642423	2.28045	4.5609
A10	5	5 uL of 50 uM stock	12796.9	221814	0.057692	2.07995	4.1599
A11	10	5 uL of 100 uM stock	15250.8	219322	0.0695361	2.44249	4.88498
A12	10	5 uL of 100 uM stock	14962.9	208607	0.0717279	2.50958	5.01916
B1	20	5 uL of 200 uM stock	15656.4	195764	0.079976	2.76205	5.52409
B2	20	5 uL of 200 uM stock	14656.4	190617	0.0768893	2.66756	5.33513
B3	30	5 uL of 300 uM stock	17054.7	200536	0.0850453	2.91721	5.83442
B4	30	5 uL of 300 uM stock	15244.5	201599	0.0756177	2.62864	5.25728
B5	40	5 uL of 400 uM stock	15345.8	185262	0.0828329	2.84949	5.69899
B6	40	5 uL of 400 uM stock	15349.4	194421	0.0789493	2.73062	5.46124
Standards	area prd	area stnd	ratio
0.5	1646.23	192112	0.0085691
0.5	1312.3	176304	0.00744338
1	4374.66	173879	0.0251592
1	3602.09	172097	0.0209306
2	8912.19	177549	0.0501957
2	8879.51	173190	0.0512702
4	20848.2	177681	0.117335
4	22624	178090	0.127037

## Sheet: Supplementary Figure 11
SxtT M255Y/T276V
Well	[STX], uM	volume STX	peak area prd	peak area int stnd	ratio	Quantity	Vmax
A1	10	5 uL of 100 uM	4045.95	1.76042e+06	0.00229829	0.0518131	0.103626
A2	10	5 uL of 100 uM	4641.05	1702171	0.00272655	0.0591464	0.118293
A3	20	5 uL of 200 uM	9060.54	1.86155e+06	0.0048672	0.0958014	0.191603
A4	20	5 uL of 200 uM	8354.54	1.97648e+06	0.00422699	0.0848389	0.169678
A5	30	5 uL of 300 uM	10220.6	2.0078e+06	0.00509045	0.0996242	0.199248
A6	30	5 uL of 300 uM	9195.17	2.10742e+06	0.00436323	0.0871718	0.174344
A7	40	5 uL of 400 uM	9761.6	1.84765e+06	0.00528324	0.102925	0.205851
A8	40	5 uL of 400 uM	8455.56	2.1359e+06	0.00395879	0.0802464	0.160493
A9	50	5 uL of 500 uM	11331.5	1.89035e+06	0.00599439	0.115103	0.230205
A10	50	5 uL of 500 uM	7927.53	1.89988e+06	0.00417264	0.0839083	0.167817
A11	75	5 uL of 750 uM	13986.4	1.94738e+06	0.00718214	0.135441	0.270882
A12	75	5 uL of 750 uM	14036.9	1.95239e+06	0.0071896	0.135568	0.271137
B1	100	5 uL of 1 mM	13986.4	2.04274e+06	0.00684687	0.1297	0.2594
B2	100	5 uL of 1 mM	12489	2.19073e+06	0.00570084	0.110076	0.220152
B5	200	5 uL of 2 mM	41009.7	1.99781e+06	0.0205273	0.363953	0.727907
B6	200	5 uL of 2 mM	33719.2	1.90145e+06	0.0177334	0.316114	0.632227
Standards	area prd	area stnd	ratio
0.0625	3872.35	1.15766e+06	0.00334497
0.0625	2711.64	1.48661e+06	0.00182404
0.125	4979.8	1.46601e+06	0.00339684
0.125	7973.2	947224	0.00841744
0.25	11703	816930	0.0143255
0.25	12759.2	851485	0.0149846
0.5	24855	838524	0.0296414
0.5	24508	858192	0.0285578
1	44994.5	835131	0.0538771
1	49484.6	815696	0.0606654

## Sheet: Supplementary Figure 12
SxtT M255Y
Well	[STX], uM	volume STX	peak area prd	peak area int stnd	Ratio	Quantity (and velocity)
D1	5	5 uL of 50 uM	109.05	71474	0.00152573	0.0548806
D2	5	5 uL of 50 uM	453.67	71147.1	0.0063765	0.0641804
D3	10	5 uL of 100 uM	1445.56	66220	0.0218297	0.0938068
D4	10	5 uL of 100 uM	1465.71	70083.3	0.0209138	0.092051
D5	14	5 uL of 140 uM	3003.88	128474	0.0233812	0.0967814
D6	14	5 uL of 140 uM	2199.83	141876	0.0155054	0.081682
D7	18	5 uL of 180 uM	1158.69	118777	0.00975514	0.0706579
D8	18	5 uL of 180 uM	1466.18	127144	0.0115317	0.0740637
D9	20	5 uL of 200 uM	1401.95	122034	0.0114882	0.0739804
D10	20	5 uL of 200 uM	2353.15	129152	0.01822	0.0868866
D11	25	5 uL of 250 uM	2662.68	117820	0.0225996	0.0952829
D12	25	5 uL of 250 uM	1798.41	123757	0.0145318	0.0798156
E1	30	5 uL of 300 uM	1271.64	123135	0.0103272	0.0717546
E2	30	5 uL of 300 uM	1242.65	125888	0.00987108	0.0708801
E3	40	5 uL of 400 uM	3349.86	102713	0.0326139	0.114482
E4	40	5 uL of 400 uM	2930.77	105396	0.0278073	0.105267
E5	50	5 uL of 500 uM	3707.02	101295	0.0365962	0.122117
E6	50	5 uL of 500 uM	4423.93	103134	0.042895	0.134193
E7	60	5 uL of 600 uM	4460.73	103837	0.0429591	0.134316
E8	60	5 uL of 600 uM	3328.66	102558	0.0324565	0.11418
E9	75	5 uL of 750 uM	4714.09	95086.5	0.0495769	0.147003
E10	75	5 uL of 750 uM	4618.81	101353	0.0455716	0.139324
Standards			peak area prd	peak area int stnd	Ratio
F1	31.25 nM		863.84	94470.2	0.00914405
F2	31.25 nM		968.57	140738	0.00688209
F3	62.5 nM		1636.23	138314	0.0118298
F4	62.5 nM		1937.29	136658	0.0141762
F5	125 nM		4803.13	145652	0.0329767
F6	125 nM		4257.12	133091	0.0319866
F7	250 nM		12197.6	115177	0.105903
F8	250 nM		9702.58	92289.3	0.105132
F9	500 nM		18940.2	92918.4	0.203837
F10	500 nM		19371.2	109142	0.177487
F11	1 uM		41297.8	83537.2	0.494365
F12	1 uM		42028.4	78418.1	0.535953

## Sheet: Supplementary Figure 13
Sample	remaining STX peak area	int stnd peak area	Ratio	Quantity STX remaining	Average
1	2.53845e+06	176156	14.4102	74.6588	70.8342	35.4% unincorporated
2	2.7041e+06	220412	12.2684	63.9064
3	2.82941e+06	198325	14.2665	73.9373
Standard curve
Quantity STX	remaining STX peak area	int stnd peak area	Ratio
3.125 uM	22553.2	127359	0.177084
3.125 uM	36542.7	134829	0.27103
6.25 uM	98156.3	179468	0.546929
6.25 uM	110769	177164	0.625235
12.5 uM	288570	144095	2.00263
12.5 uM	307308	137831	2.2296
25 uM	721888	142691	5.0591
25 uM	835483	204985	4.07582
50 uM	1.60702e+06	161452	9.95353
50 uM	1.5312e+06	168595	9.08213
100 uM	2.73053e+06	168223	16.2316
100 uM	2.3937e+06	105726	22.6406

## Sheet: Supplementary Figure 14
Sample	Description	Peak area int stnd	Peak area b-STOH	Ratio b-STOH:int stnd
1	b-STOH 15.625	13101	80815.8	6.16867
2	b-STOH 15.625	11754.1	63499.5	5.40232
3	b-STOH 31.25	12240.4	184943	15.1092
4	b-STOH 31.25	12696.1	185209	14.5879
5	b-STOH 62.5	11574.6	353818	30.5684
6	b-STOH 62.5	8919.28	305723	34.2766
7	b-STOH 125	11286.1	665915	59.0033
8	b-STOH 125	8372.77	530996	63.4193
9	b-STOH 250	10867.9	1.11927e+06	102.989
10	b-STOH 250	10269.6	1.06257e+06	103.468
11	b-STOH 500	9177.5	1.68729e+06	183.851
12	b-STOH 500	8850.18	1.67878e+06	189.688
Sample	Description	Peak area int stnd	Peak area EtOH STX	Ratio EtOH STX:int stnd
1	EtOH STX 15.625	12709.1	85681.4	6.74172
2	EtOH STX 15.625	12709	66706.2	5.24873
3	EtOH STX 31.25	8649.68	149603	17.2958
4	EtOH STX 31.25	14419.7	206400	14.3138
5	EtOH STX 62.5	13856.4	451581	32.59
6	EtOH STX 62.5	13401.9	386840	28.8645
7	EtOH STX 125	11108.9	689349	62.054
8	EtOH STX 125	8738.86	659114	75.4233
9	EtOH STX 250	10488.9	1.38844e+06	132.372
10	EtOH STX 250	11319.4	1.29848e+06	114.713
11	EtOH STX 500	11863.2	2.12613e+06	179.221
12	EtOH STX 500	6984.72	2.03343e+06	291.126

## Sheet: Figure 3c
Well	Description	Peak area int stnd	Peak area b-STOH	Ratio b-STOH:int stnd	Quantity b-STOH remaining	Quantity b-STOH consumed	% total product formed	Peak area EtOH STX	Ratio EtOH STX:int stnd	Quantity EtOH STX	Quantity STX	Normalized EtOH STX	% EtOH STX	Peak area 300.1415		Quantity native pdt	% native pdt formed	average	std dev	Ratio	% STX in pdt mix	% conversion total
A1	GxtA WT1	6602.17	1.08983e+06	165.071	430	70.0407	14.0081	777.5	0.117764	3.59841	5.53601	5.45016	0	23360.3		70	14	25.6891	10.5643	0	0	14
A2	GxtA WT2	8044.82	1024029	127.29	327.1	172.873	34.5746	474.95	0.059038	3.53134	5.43282		0	19354.5		172.9	34.6			0	0	34.6
A3	GxtA WT3	8789.87	1.2172e+06	138.478	357.6	142.422	28.4845	262.95	0.0299151	3.49808	5.38165		0	29038.8		142.4	28.5			0	0	28.5
A4	GxtA Y255M1	9808.56	1.18853e+06	121.172	310.5	189.525	37.905	1632.7	0.166457	3.65402	5.62156	0.171	0	35983.1		189.4	37.9	34.4142	3.85923	0.00090519	0.0905186	37.9
A5	GxtA Y255M2	9747.35	1.23034e+06	126.223	324.2	175.78	35.1559	1620.6	0.166261	3.65379	5.62122	0.171	0	30289.1		175.6	35.1			0.00097408	0.0974075	35.2
A6	GxtA Y255M3	9023.99	1.2197e+06	135.162	348.6	151.448	30.2897	1634.8	0.181162	3.67081	5.6474	0.197	0	32489		151.3	30.3			0.00130404	0.130404	30.3
A7	GxtA V276T1	9173.85	1.24157e+06	135.338	349	150.969	30.1938	2458.04	0.26794	3.76992	5.79987	0.35	0.1	70264.7		150.6	30.1	32.6203	6.92387	0.00232181	0.232181	30.2
A8	GxtA V276T2	9050.48	1.27156e+06	140.496	363.1	136.929	27.3858	3068.9	0.339087	3.85117	5.92488	0.475	0.1	67834.6		136.5	27.3			0.00347896	0.347896	27.4
A9	GxtA V276T3	10847.4	1.26185e+06	116.327	297.3	202.715	40.543	3734.43	0.344268	3.85709	5.93399	0.484	0.1	86026.5		202.2	40.4			0.00239242	0.239242	40.5
A10	GxtA double1	8758.92	1.30292e+06	148.753	385.5	114.455	22.891	46015.5	5.25356	9.46386	14.5598	9.11	0.3	41999.1		105.3	21.1	26.8522		0.0864739	8.64739	22.9
A11	GxtA double2	10358.9	1.30535e+06	126.013	323.6	176.351	35.2702	56665.6	5.47025	9.71134	14.9405	9.49	1.9	50287.6		166.9	33.4			0.056876	5.68759	35.3
A12	GxtA double3	9397.27	1.30792e+06	139.181	359.5	140.51	28.102	53774.6	5.72237	9.99928	15.3835	9.933	2	55942		130.6	26.1			0.0760728	7.60728	28.1
